# Supplementary material for: Cognitive Function Impairments Linked to Alcohol and Cannabis Use During Adolescence: A Study of Gender Differences
Source: Front Hum Neurosci. 2020 Apr 7;14:95. doi: 10.3389/fnhum.2020.00095 (PMC7154290; doi:10.3389/fnhum.2020.00095)
Supplement: TABLE S1 — Estimated parameters for cannabis model in a school sample of adolescents assessed over 5 years, interaction with TIME. [file Table_1.XLSX]

## Sheet: Feuil1
	Estimate	Std. Error	Pr(>|t|)	Estimate	Std. Error	Pr(>|t|)	Estimate	Std. Error	Pr(>|t|)	Estimate	Std. Error	Pr(>|t|)
(Intercept)	20.4689	1.52727	1.9008e-40	15.5398	0.427625	5.35432e-266	18.2583	0.485781	2.72864e-279	35.337	3.05773	1.52629e-30
TIME	-6.54691	0.979177	2.53809e-11	1.24643	0.26659	3.00856e-06	-9.71064	0.321586	8.08283e-185	-9.15496	1.97407	3.63168e-06
I(TIME^2)	0.822895	0.162593	4.31666e-07	-0.105577	0.044277	0.0171402	2.00013	0.0533627	1.51866e-272	0.898191	0.326872	0.00602463
FAS	0.100459	0.0783769	0.200028	-0.0549919	0.0247828	0.0265586	-0.0287246	0.0201787	0.154685	0.313104	0.149988	0.0369298
SEX	1.0275	1.18504	0.385936	-0.538674	0.336403	0.109355	-0.496999	0.368915	0.17796	3.17338	2.37175	0.180946
HASHM	0.228488	0.370834	0.537836	-0.183924	0.116148	0.113386	-0.0802907	0.0981147	0.413215	2.10192	0.709427	0.00306928
HASHWP	0.0390838	0.179119	0.827281	-0.00313417	0.0495098	0.949527	-0.0859016	0.0575346	0.135478	-0.385965	0.376329	0.305127
lag.HASHWP	-0.22999	0.17999	0.201371	0.115964	0.0498992	0.0201599	0.112417	0.0575893	0.0509773	-0.136251	0.377438	0.718122
SEX:HASHM	-0.456083	0.858093	0.595081	-0.244695	0.244663	0.317276	0.334799	0.262918	0.202915	-0.651588	1.73902	0.707905
SEX:HASHWP	-0.723204	0.291548	0.0131456	-0.135765	0.0802554	0.0907633	0.105278	0.0944763	0.265183	0.33066	0.623088	0.595664
SEX:lag.HASHWP	0.38628	0.254369	0.128918	0.00653513	0.0707736	0.926432	-0.080408	0.0812885	0.322618	0.258617	0.541965	0.633251
TIME:SEX	0.0757923	0.342953	0.825101	0.199114	0.0930847	0.0324757	0.196837	0.112109	0.0791824	-0.454103	0.69509	0.513596
TIME:SEX:HASHM	0.231038	0.241267	0.338301	0.0508598	0.0659428	0.440575	-0.114327	0.0782379	0.143988	0.12625	0.502346	0.801576
TIME:SEX:HASHWP	0.0783742	0.0499639	0.116794	0.0268286	0.0135763	0.0481888	-0.0145441	0.0162928	0.37207	-0.127263	0.10484	0.224855
